# Supplementary material for: Nb2O5 Microcolumns for Ethanol Sensing
Source: Sensors (Basel). 2024 Mar 14;24(6):1851. doi: 10.3390/s24061851 (PMC10975242; doi:10.3390/s24061851)
Supplement: Supplementary file 1 [file sensors-24-01851-s001.zip]

Archive with 1 entries (1 files):
- sensors-2890379-supplementary.pdf
